# Supplementary material for: Cardiorenal Associations in Preclinical Modeling: A Systematic Review and Meta-Analysis
Source: Int J Mol Sci. 2026 Apr 13;27(8):3477. doi: 10.3390/ijms27083477 (PMC13116581; doi:10.3390/ijms27083477)
Supplement: Supplementary file 1 [file ijms-27-03477-s001.zip]

Archive with 1 entries (1 files):
- ijms-4192546-supplementary.pdf
